# Supplementary material for: Effect of Inonotus obliquus Extract Supplementation on Endurance Exercise and Energy-Consuming Processes through Lipid Transport in Mice
Source: Nutrients. 2022 Nov 25;14(23):5007. doi: 10.3390/nu14235007 (PMC9737630; doi:10.3390/nu14235007)
Supplement: Supplementary file 1 [file nutrients-14-05007-s001.zip]

Archive with 1 entries (1 files):
- nutrients-1996995-supplementary.pdf
